# Supplementary material for: Trueness of five different 3D printing systems including budget- and professional-grade printers: An In vitro study
Source: Heliyon. 2024 Feb 23;10(5):e26874. doi: 10.1016/j.heliyon.2024.e26874 (PMC10925989; doi:10.1016/j.heliyon.2024.e26874)
Supplement: Multimedia component 2 [file mmc2.xlsx]

## Sheet: Kruskal-Wallis összehasonlítás
Compare_WHL across Printer_csop
	Independent-Samples Kruskal-Wallis Test Summary										Pairwise Comparisons of Printer_csop
	Total N	50									Sample 1-Sample 2	Test Statistic	Std. Error	Std. Test Statistic	Sig.	Adj. Sig.a
	Test Statistic	24.064a									FormLabs-Phrozen	-10.55	6.51826	-1.61853	0.105549	1
	Degree Of Freedom	4									FormLabs-Asiga	16.45	6.51826	2.52368	0.0116134	0.116134
	Asymptotic Sig.(2-sided test)	7.75542e-05									FormLabs-Rapid Shape D20	-24.95	6.51826	-3.82771	0.000129343	0.00129343
	a. The test statistic is adjusted for ties.										FormLabs-CraftBot	28.05	6.51826	4.30329	1.68278e-05	0.000168278
											Phrozen-Asiga	5.9	6.51826	0.905149	0.365386	1
											Phrozen-Rapid Shape D20	-14.4	6.51826	-2.20918	0.0271623	0.271623
											Phrozen-CraftBot	17.5	6.51826	2.68476	0.0072581	0.072581
											Asiga-Rapid Shape D20	-8.5	6.51826	-1.30403	0.192224	1
											Asiga-CraftBot	-11.6	6.51826	-1.77962	0.075139	0.75139
											Rapid Shape D20-CraftBot	3.1	6.51826	0.475587	0.634369	1
											Each row tests the null hypothesis that the Sample 1 and Sample 2 distributions are the same. Asymptotic significances (2-sided tests) are displayed. The significance level is .050.
											a. Significance values have been adjusted by the Bonferroni correction for multiple tests.
Linear_Dim_Abut across Printer_csop
	Independent-Samples Kruskal-Wallis Test Summary										Pairwise Comparisons of Printer_csop
	Total N	50									Sample 1-Sample 2	Test Statistic	Std. Error	Std. Test Statistic	Sig.	Adj. Sig.a
	Test Statistic	31.805a									FormLabs-Phrozen	-13.3	6.5192	-2.04013	0.0413377	0.413377
	Degree Of Freedom	4									FormLabs-CraftBot	24.7	6.5192	3.78881	0.000151372	0.00151372
	Asymptotic Sig.(2-sided test)	2.09675e-06									FormLabs-Asiga	27.8	6.5192	4.26433	2.00507e-05	0.000200507
	a. The test statistic is adjusted for ties.										FormLabs-Rapid Shape D20	-32.2	6.5192	-4.93925	7.84218e-07	7.84218e-06
											Phrozen-CraftBot	11.4	6.5192	1.74868	0.0803463	0.803463
											Phrozen-Asiga	14.5	6.5192	2.2242	0.0261351	0.261351
											Phrozen-Rapid Shape D20	-18.9	6.5192	-2.89913	0.00374203	0.0374203
											CraftBot-Asiga	3.1	6.5192	0.475518	0.634418	1
											CraftBot-Rapid Shape D20	-7.5	6.5192	-1.15045	0.24996	1
											Asiga-Rapid Shape D20	-4.4	6.5192	-0.674929	0.499721	1
											Each row tests the null hypothesis that the Sample 1 and Sample 2 distributions are the same. Asymptotic significances (2-sided tests) are displayed. The significance level is .050.
											a. Significance values have been adjusted by the Bonferroni correction for multiple tests.
Linear_Dim_Abut across Printer_csop
	Independent-Samples Kruskal-Wallis Test Summary											Pairwise Comparisons of Printer_csop
	Total N	50										Sample 1-Sample 2	Test Statistic	Std. Error	Std. Test Statistic	Sig.	Adj. Sig.a
	Test Statistic	31.805a										FormLabs-Phrozen	-13.3	6.5192	-2.04013	0.0413377	0.413377
	Degree Of Freedom	4										FormLabs-CraftBot	24.7	6.5192	3.78881	0.000151372	0.00151372
	Asymptotic Sig.(2-sided test)	2.09675e-06										FormLabs-Asiga	27.8	6.5192	4.26433	2.00507e-05	0.000200507
	a. The test statistic is adjusted for ties.											FormLabs-Rapid Shape D20	-32.2	6.5192	-4.93925	7.84218e-07	7.84218e-06
												Phrozen-CraftBot	11.4	6.5192	1.74868	0.0803463	0.803463
												Phrozen-Asiga	14.5	6.5192	2.2242	0.0261351	0.261351
												Phrozen-Rapid Shape D20	-18.9	6.5192	-2.89913	0.00374203	0.0374203
												CraftBot-Asiga	3.1	6.5192	0.475518	0.634418	1
												CraftBot-Rapid Shape D20	-7.5	6.5192	-1.15045	0.24996	1
												Asiga-Rapid Shape D20	-4.4	6.5192	-0.674929	0.499721	1
												Each row tests the null hypothesis that the Sample 1 and Sample 2 distributions are the same. Asymptotic significances (2-sided tests) are displayed. The significance level is .050.
												a. Significance values have been adjusted by the Bonferroni correction for multiple tests.
Absz_Linear_Dim_Abut across Printer_csop												Pairwise Comparisons of Printer_csop
												Sample 1-Sample 2	Test Statistic	Std. Error	Std. Test Statistic	Sig.	Adj. Sig.a
	Independent-Samples Kruskal-Wallis Test Summary											Rapid Shape D20-Asiga	1.7	6.5192	0.260768	0.794271	1
	Total N	50										Rapid Shape D20-Phrozen	17	6.5192	2.60768	0.00911579	0.0911579
	Test Statistic	36.699a										Rapid Shape D20-CraftBot	24.4	6.5192	3.74279	0.000181989	0.00181989
	Degree Of Freedom	4										Rapid Shape D20-FormLabs	31.9	6.5192	4.89324	9.9191e-07	9.9191e-06
	Asymptotic Sig.(2-sided test)	2.07741e-07										Asiga-Phrozen	-15.3	6.5192	-2.34691	0.0189297	0.189297
	a. The test statistic is adjusted for ties.											Asiga-CraftBot	-22.7	6.5192	-3.48202	0.000497645	0.00497645
												Asiga-FormLabs	-30.2	6.5192	-4.63247	3.61331e-06	3.61331e-05
												Phrozen-CraftBot	7.4	6.5192	1.13511	0.25633	1
												Phrozen-FormLabs	14.9	6.5192	2.28556	0.0222803	0.222803
												CraftBot-FormLabs	-7.5	6.5192	-1.15045	0.24996	1
												Each row tests the null hypothesis that the Sample 1 and Sample 2 distributions are the same. Asymptotic significances (2-sided tests) are displayed. The significance level is .050.
												a. Significance values have been adjusted by the Bonferroni correction for multiple tests.
Linear_Dim_Bridge across Printer_csop												Pairwise Comparisons of Printer_csop
												Sample 1-Sample 2	Test Statistic	Std. Error	Std. Test Statistic	Sig.	Adj. Sig.a
	Independent-Samples Kruskal-Wallis Test Summary											Phrozen-CraftBot	16.3	6.51889	2.50043	0.0124044	0.124044
	Total N	50										Phrozen-Asiga	23.85	6.51889	3.6586	0.000253598	0.00253598
	Test Statistic	30.388a										Phrozen-FormLabs	26.75	6.51889	4.10346	4.07017e-05	0.000407017
	Degree Of Freedom	4										Phrozen-Rapid Shape D20	-33.1	6.51889	-5.07755	3.82329e-07	3.82329e-06
	Asymptotic Sig.(2-sided test)	4.08004e-06										CraftBot-Asiga	7.55	6.51889	1.15817	0.246794	1
	a. The test statistic is adjusted for ties.											CraftBot-FormLabs	-10.45	6.51889	-1.60303	0.108927	1
												CraftBot-Rapid Shape D20	-16.8	6.51889	-2.57713	0.00996256	0.0996256
												Asiga-FormLabs	-2.9	6.51889	-0.444861	0.65642	1
												Asiga-Rapid Shape D20	-9.25	6.51889	-1.41895	0.155913	1
												FormLabs-Rapid Shape D20	-6.35	6.51889	-0.974092	0.330011	1
												Each row tests the null hypothesis that the Sample 1 and Sample 2 distributions are the same. Asymptotic significances (2-sided tests) are displayed. The significance level is .050.
												a. Significance values have been adjusted by the Bonferroni correction for multiple tests.
Absz_Linear_Dim_Bridge across Printer_csop
	Independent-Samples Kruskal-Wallis Test Summary											Pairwise Comparisons of Printer_csop
	Total N	50										Sample 1-Sample 2	Test Statistic	Std. Error	Std. Test Statistic	Sig.	Adj. Sig.a
	Test Statistic	28.683a										Phrozen-CraftBot	13.9	6.51889	2.13227	0.0329851	0.329851
	Degree Of Freedom	4										Phrozen-Asiga	22.65	6.51889	3.47452	0.000511772	0.00511772
	Asymptotic Sig.(2-sided test)	9.06841e-06										Phrozen-FormLabs	25.55	6.51889	3.91938	8.87773e-05	0.000887773
	a. The test statistic is adjusted for ties.											Phrozen-Rapid Shape D20	-31.9	6.51889	-4.89347	9.90726e-07	9.90726e-06
												CraftBot-Asiga	8.75	6.51889	1.34225	0.179514	1
												CraftBot-FormLabs	-11.65	6.51889	-1.78711	0.073919	0.73919
												CraftBot-Rapid Shape D20	-18	6.51889	-2.76121	0.00575882	0.0575882
												Asiga-FormLabs	-2.9	6.51889	-0.444861	0.65642	1
												Asiga-Rapid Shape D20	-9.25	6.51889	-1.41895	0.155913	1
												FormLabs-Rapid Shape D20	-6.35	6.51889	-0.974092	0.330011	1
												Each row tests the null hypothesis that the Sample 1 and Sample 2 distributions are the same. Asymptotic significances (2-sided tests) are displayed. The significance level is .050.
												a. Significance values have been adjusted by the Bonferroni correction for multiple tests.
		Linear_Dim_Left across Printer_csop											Pairwise Comparisons of Printer_csop
													Sample 1-Sample 2	Test Statistic	Std. Error	Std. Test Statistic	Sig.	Adj. Sig.a
			Independent-Samples Kruskal-Wallis Test Summary										Phrozen-CraftBot	8.5	6.5192	1.30384	0.192288	1
			Total N	50									Phrozen-Rapid Shape D20	-15	6.5192	-2.30089	0.0213976	0.213976
			Test Statistic	42.691a									Phrozen-FormLabs	27.8	6.5192	4.26433	2.00507e-05	0.000200507
			Degree Of Freedom	4									Phrozen-Asiga	37.7	6.5192	5.78292	7.34167e-09	7.34167e-08
			Asymptotic Sig.(2-sided test)	1.19948e-08									CraftBot-Rapid Shape D20	-6.5	6.5192	-0.997054	0.318738	1
			a. The test statistic is adjusted for ties.										CraftBot-FormLabs	-19.3	6.5192	-2.96048	0.00307155	0.0307155
													CraftBot-Asiga	29.2	6.5192	4.47908	7.4967e-06	7.4967e-05
													Rapid Shape D20-FormLabs	12.8	6.5192	1.96343	0.0495962	0.495962
													Rapid Shape D20-Asiga	22.7	6.5192	3.48202	0.000497645	0.00497645
													FormLabs-Asiga	9.9	6.5192	1.51859	0.128866	1
													Each row tests the null hypothesis that the Sample 1 and Sample 2 distributions are the same. Asymptotic significances (2-sided tests) are displayed. The significance level is .050.
													a. Significance values have been adjusted by the Bonferroni correction for multiple tests.
Absz_Linear_Dim_Left across Printer_csop
	Independent-Samples Kruskal-Wallis Test Summary										Pairwise Comparisons of Printer_csop
	Total N	50									Sample 1-Sample 2	Test Statistic	Std. Error	Std. Test Statistic	Sig.	Adj. Sig.a
	Test Statistic	37.665a									Rapid Shape D20-CraftBot	0.5	6.5192	0.0766965	0.938865	1
	Degree Of Freedom	4									Rapid Shape D20-Phrozen	9.7	6.5192	1.48791	0.136774	1
	Asymptotic Sig.(2-sided test)	1.31383e-07									Rapid Shape D20-FormLabs	21.5	6.5192	3.29795	0.000973937	0.00973937
	a. The test statistic is adjusted for ties.										Rapid Shape D20-Asiga	32.8	6.5192	5.03129	4.8719e-07	4.8719e-06
											CraftBot-Phrozen	-9.2	6.5192	-1.41122	0.158181	1
											CraftBot-FormLabs	-21	6.5192	-3.22125	0.00127631	0.0127631
											CraftBot-Asiga	32.3	6.5192	4.95459	7.24815e-07	7.24815e-06
											Phrozen-FormLabs	11.8	6.5192	1.81004	0.07029	0.7029
											Phrozen-Asiga	23.1	6.5192	3.54338	0.000395036	0.00395036
											FormLabs-Asiga	11.3	6.5192	1.73334	0.0830351	0.830351
											Each row tests the null hypothesis that the Sample 1 and Sample 2 distributions are the same. Asymptotic significances (2-sided tests) are displayed. The significance level is .050.
											a. Significance values have been adjusted by the Bonferroni correction for multiple tests.
Linear_Dim_Distal across Printer_csop												Pairwise Comparisons of Printer_csop
												Sample 1-Sample 2	Test Statistic	Std. Error	Std. Test Statistic	Sig.	Adj. Sig.a
	Independent-Samples Kruskal-Wallis Test Summary											Phrozen-FormLabs	18.4	6.5192	2.82243	0.00476611	0.0476611
	Total N	50										Phrozen-Rapid Shape D20	-20.9	6.5192	-3.20591	0.00134634	0.0134634
	Test Statistic	33.352a										Phrozen-CraftBot	23.6	6.5192	3.62007	0.000294518	0.00294518
	Degree Of Freedom	4										Phrozen-Asiga	37.1	6.5192	5.69088	1.26386e-08	1.26386e-07
	Asymptotic Sig.(2-sided test)	1.01156e-06										FormLabs-Rapid Shape D20	-2.5	6.5192	-0.383482	0.701362	1
	a. The test statistic is adjusted for ties.											FormLabs-CraftBot	5.2	6.5192	0.797644	0.425077	1
												FormLabs-Asiga	18.7	6.5192	2.86845	0.0041249	0.041249
												Rapid Shape D20-CraftBot	2.7	6.5192	0.414161	0.678756	1
												Rapid Shape D20-Asiga	16.2	6.5192	2.48497	0.0129564	0.129564
												CraftBot-Asiga	13.5	6.5192	2.07081	0.038377	0.38377
												Each row tests the null hypothesis that the Sample 1 and Sample 2 distributions are the same. Asymptotic significances (2-sided tests) are displayed. The significance level is .050.
												a. Significance values have been adjusted by the Bonferroni correction for multiple tests.
Absz_Linear_Dim_Distal across Printer_csop
	Independent-Samples Kruskal-Wallis Test Summary										Pairwise Comparisons of Printer_csop
	Total N	50									Sample 1-Sample 2	Test Statistic	Std. Error	Std. Test Statistic	Sig.	Adj. Sig.a
	Test Statistic	29.562a									FormLabs-Rapid Shape D20	-0.7	6.51905	-0.107378	0.914489	1
	Degree Of Freedom	4									FormLabs-CraftBot	10.5	6.51905	1.61067	0.107253	1
	Asymptotic Sig.(2-sided test)	6.01033e-06									FormLabs-Asiga	23.05	6.51905	3.53579	0.000406552	0.00406552
	a. The test statistic is adjusted for ties.										FormLabs-Phrozen	-27.25	6.51905	-4.18006	2.91433e-05	0.000291433
											Rapid Shape D20-CraftBot	9.8	6.51905	1.50329	0.132765	1
											Rapid Shape D20-Asiga	22.35	6.51905	3.42842	0.000607115	0.00607115
											Rapid Shape D20-Phrozen	26.55	6.51905	4.07268	4.64749e-05	0.000464749
											CraftBot-Asiga	12.55	6.51905	1.92513	0.0542133	0.542133
											CraftBot-Phrozen	-16.75	6.51905	-2.56939	0.0101876	0.101876
											Asiga-Phrozen	-4.2	6.51905	-0.644266	0.519403	1
											Each row tests the null hypothesis that the Sample 1 and Sample 2 distributions are the same. Asymptotic significances (2-sided tests) are displayed. The significance level is .050.
											a. Significance values have been adjusted by the Bonferroni correction for multiple tests.
